# Supplementary material for: Synthesis and Investigation of Anti-Inflammatory Activity of New Thiourea Derivatives of Naproxen
Source: Pharmaceuticals (Basel). 2023 Apr 28;16(5):666. doi: 10.3390/ph16050666 (PMC10222328; doi:10.3390/ph16050666)
Supplement: Supplementary file 1 [file pharmaceuticals-16-00666-s001.zip]

Archive with 1 entries (1 files):
- pharmaceuticals-2365562-supplementary.pdf
